# Supplementary material for: Histamine Increases Th2 Cytokine-Induced CCL18 Expression in Human M2 Macrophages
Source: Int J Mol Sci. 2021 Oct 28;22(21):11648. doi: 10.3390/ijms222111648 (PMC8584115; doi:10.3390/ijms222111648)
Supplement: Supplementary file 1 [file ijms-22-11648-s001.zip]

Archive with 1 entries (1 files):
- ijms-1368635-supplementary.pdf
